# Supplementary material for: Physical Performance and Skeletal Muscle Transcriptional Adaptations Are Not Impacted by Exercise Training Frequency in Mice with Lower Extremity Peripheral Artery Disease
Source: Metabolites. 2023 Apr 16;13(4):562. doi: 10.3390/metabo13040562 (PMC10143072; doi:10.3390/metabo13040562)
Supplement: Supplementary file 1 [file metabolites-13-00562-s001.zip]

Archive with 1 entries (1 files):
- metabolites-2290913-supplementary.pdf
